# Supplementary material for: Aberrant AHRR, ADAMTS2 and FAM184 DNA Methylation: Candidate Biomarkers in the Oral Rinse of Heavy Smokers
Source: Biomedicines. 2023 Jun 23;11(7):1797. doi: 10.3390/biomedicines11071797 (PMC10376800; doi:10.3390/biomedicines11071797)
Supplement: Supplementary file 1 [file biomedicines-11-01797-s001.zip]

Archive with 1 entries (1 files):
- biomedicines-2328564-supplementary.pdf
